# Supplementary material for: Double-observer approach with camera traps can correct imperfect detection and improve the accuracy of density estimation of unmarked animal populations
Source: Sci Rep. 2022 Feb 7;12:2011. doi: 10.1038/s41598-022-05853-0 (PMC8821540; doi:10.1038/s41598-022-05853-0)
Supplement: Supplementary file 2 — Supplementary Information 2. [file 41598_2022_5853_MOESM2_ESM.csv]

Species	Station	y	BodyMass	Effort	Site
BlueDuiker	24	2	6.25	34	Cameroon
BlueDuiker	19	2	6.25	11	Cameroon
BlueDuiker	16	2	6.25	21	Cameroon
BlueDuiker	6	2	6.25	25	Cameroon
BlueDuiker	11	1	6.25	28	Cameroon
BlueDuiker	8	1	6.25	36	Cameroon
BlueDuiker	8	1	6.25	36	Cameroon
BlueDuiker	24	2	6.25	34	Cameroon
BlueDuiker	24	2	6.25	34	Cameroon
BlueDuiker	24	2	6.25	34	Cameroon
BlueDuiker	22	1	6.25	35	Cameroon
BlueDuiker	6	2	6.25	25	Cameroon
BlueDuiker	6	1	6.25	25	Cameroon
BlueDuiker	10	2	6.25	31	Cameroon
BlueDuiker	13	2	6.25	16	Cameroon
BlueDuiker	24	2	6.25	34	Cameroon
BlueDuiker	10	2	6.25	31	Cameroon
BlueDuiker	8	2	6.25	36	Cameroon
BlueDuiker	16	2	6.25	21	Cameroon
BlueDuiker	14	2	6.25	41	Cameroon
BlueDuiker	21	1	6.25	35	Cameroon
BlueDuiker	18	1	6.25	35	Cameroon
BlueDuiker	18	1	6.25	35	Cameroon
BlueDuiker	24	2	6.25	34	Cameroon
BlueDuiker	22	2	6.25	35	Cameroon
BlueDuiker	18	2	6.25	35	Cameroon
BlueDuiker	24	2	6.25	34	Cameroon
BlueDuiker	14	2	6.25	41	Cameroon
BlueDuiker	22	1	6.25	35	Cameroon
BlueDuiker	16	2	6.25	21	Cameroon
BlueDuiker	24	2	6.25	34	Cameroon
BlueDuiker	24	2	6.25	34	Cameroon
BlueDuiker	24	2	6.25	34	Cameroon
BlueDuiker	23	2	6.25	35	Cameroon
BlueDuiker	7	2	6.25	39	Cameroon
BlueDuiker	24	2	6.25	34	Cameroon
BlueDuiker	6	2	6.25	25	Cameroon
BlueDuiker	15	2	6.25	37	Cameroon
BlueDuiker	6	2	6.25	25	Cameroon
BlueDuiker	6	2	6.25	25	Cameroon
BlueDuiker	24	2	6.25	34	Cameroon
BlueDuiker	15	2	6.25	37	Cameroon
BlueDuiker	6	2	6.25	25	Cameroon
BlueDuiker	3	1	6.25	31	Cameroon
BlueDuiker	12	2	6.25	13	Cameroon
BlueDuiker	13	2	6.25	16	Cameroon
BlueDuiker	8	2	6.25	36	Cameroon
BlueDuiker	16	2	6.25	21	Cameroon
BlueDuiker	8	2	6.25	36	Cameroon
BlueDuiker	17	2	6.25	21	Cameroon
BlueDuiker	16	2	6.25	21	Cameroon
BlueDuiker	22	1	6.25	35	Cameroon
BlueDuiker	8	2	6.25	36	Cameroon
BlueDuiker	15	2	6.25	37	Cameroon
BlueDuiker	16	2	6.25	21	Cameroon
BlueDuiker	22	1	6.25	35	Cameroon
BlueDuiker	8	2	6.25	36	Cameroon
BlueDuiker	24	2	6.25	34	Cameroon
BlueDuiker	24	2	6.25	34	Cameroon
BlueDuiker	8	2	6.25	36	Cameroon
BlueDuiker	22	1	6.25	35	Cameroon
BlueDuiker	22	1	6.25	35	Cameroon
BlueDuiker	19	1	6.25	11	Cameroon
BlueDuiker	18	1	6.25	35	Cameroon
BlueDuiker	11	1	6.25	28	Cameroon
BlueDuiker	11	1	6.25	28	Cameroon
BlueDuiker	22	1	6.25	35	Cameroon
BlueDuiker	22	1	6.25	35	Cameroon
BlueDuiker	24	1	6.25	34	Cameroon
BlueDuiker	13	2	6.25	16	Cameroon
BlueDuiker	24	2	6.25	34	Cameroon
BlueDuiker	5	2	6.25	42	Cameroon
BlueDuiker	5	1	6.25	42	Cameroon
BlueDuiker	7	2	6.25	39	Cameroon
BlueDuiker	24	2	6.25	34	Cameroon
BlueDuiker	24	2	6.25	34	Cameroon
BlueDuiker	15	2	6.25	37	Cameroon
BlueDuiker	24	2	6.25	34	Cameroon
GiantRat	17	2	1.2	21	Cameroon
GiantRat	1	2	1.2	30	Cameroon
GiantRat	10	2	1.2	31	Cameroon
GiantRat	17	2	1.2	21	Cameroon
GiantRat	21	1	1.2	35	Cameroon
GiantRat	8	2	1.2	36	Cameroon
GiantRat	17	2	1.2	21	Cameroon
GiantRat	14	2	1.2	41	Cameroon
GiantRat	14	1	1.2	41	Cameroon
GiantRat	18	2	1.2	35	Cameroon
GiantRat	18	2	1.2	35	Cameroon
GiantRat	8	2	1.2	36	Cameroon
GiantRat	17	2	1.2	21	Cameroon
GiantRat	8	1	1.2	36	Cameroon
GiantRat	8	1	1.2	36	Cameroon
GiantRat	9	1	1.2	32	Cameroon
GiantRat	8	1	1.2	36	Cameroon
GiantRat	8	1	1.2	36	Cameroon
GiantRat	11	1	1.2	28	Cameroon
GiantRat	2	1	1.2	26	Cameroon
GiantRat	1	1	1.2	30	Cameroon
GiantRat	6	2	1.2	25	Cameroon
GiantRat	19	1	1.2	11	Cameroon
GiantRat	17	2	1.2	21	Cameroon
GiantRat	10	2	1.2	31	Cameroon
GiantRat	16	2	1.2	21	Cameroon
GiantRat	18	2	1.2	35	Cameroon
GiantRat	15	2	1.2	37	Cameroon
GiantRat	8	2	1.2	36	Cameroon
GiantRat	1	2	1.2	30	Cameroon
GiantRat	2	2	1.2	26	Cameroon
GiantRat	21	2	1.2	35	Cameroon
GiantRat	4	2	1.2	43	Cameroon
GiantRat	15	2	1.2	37	Cameroon
GiantRat	21	2	1.2	35	Cameroon
GiantRat	16	2	1.2	21	Cameroon
GiantRat	24	2	1.2	34	Cameroon
GiantRat	14	2	1.2	41	Cameroon
GiantRat	21	2	1.2	35	Cameroon
GiantRat	17	1	1.2	21	Cameroon
GiantRat	21	2	1.2	35	Cameroon
GiantRat	16	2	1.2	21	Cameroon
GiantRat	21	2	1.2	35	Cameroon
GiantRat	21	2	1.2	35	Cameroon
GiantRat	14	2	1.2	41	Cameroon
GiantRat	14	2	1.2	41	Cameroon
GiantRat	14	2	1.2	41	Cameroon
GiantRat	8	2	1.2	36	Cameroon
GiantRat	20	2	1.2	38	Cameroon
GiantRat	16	2	1.2	21	Cameroon
GiantRat	8	1	1.2	36	Cameroon
GiantRat	10	1	1.2	31	Cameroon
GiantRat	2	1	1.2	26	Cameroon
GiantRat	15	1	1.2	37	Cameroon
GiantRat	14	1	1.2	41	Cameroon
GiantRat	9	1	1.2	32	Cameroon
GiantRat	15	2	1.2	37	Cameroon
GiantRat	10	1	1.2	31	Cameroon
GiantRat	8	2	1.2	36	Cameroon
GiantRat	8	2	1.2	36	Cameroon
GiantRat	8	2	1.2	36	Cameroon
GiantRat	5	2	1.2	42	Cameroon
GiantRat	14	1	1.2	41	Cameroon
GiantRat	17	2	1.2	21	Cameroon
GiantRat	16	2	1.2	21	Cameroon
GiantRat	7	2	1.2	39	Cameroon
GiantRat	14	1	1.2	41	Cameroon
GiantRat	17	1	1.2	21	Cameroon
GiantRat	18	2	1.2	35	Cameroon
GiantRat	16	2	1.2	21	Cameroon
GiantRat	18	2	1.2	35	Cameroon
GiantRat	19	2	1.2	11	Cameroon
GiantRat	16	2	1.2	21	Cameroon
GiantRat	2	2	1.2	26	Cameroon
GiantRat	10	2	1.2	31	Cameroon
GiantRat	21	2	1.2	35	Cameroon
GiantRat	14	1	1.2	41	Cameroon
GiantRat	17	2	1.2	21	Cameroon
GiantRat	8	2	1.2	36	Cameroon
GiantRat	12	2	1.2	13	Cameroon
GiantRat	5	2	1.2	42	Cameroon
GiantRat	17	2	1.2	21	Cameroon
GiantRat	15	2	1.2	37	Cameroon
GiantRat	9	2	1.2	32	Cameroon
GiantRat	17	2	1.2	21	Cameroon
GiantRat	15	2	1.2	37	Cameroon
GiantRat	21	1	1.2	35	Cameroon
GiantRat	17	2	1.2	21	Cameroon
GiantRat	16	2	1.2	21	Cameroon
GiantRat	17	2	1.2	21	Cameroon
GiantRat	9	2	1.2	32	Cameroon
GiantRat	19	2	1.2	11	Cameroon
GiantRat	15	2	1.2	37	Cameroon
GiantRat	15	2	1.2	37	Cameroon
GiantRat	17	2	1.2	21	Cameroon
GiantRat	2	1	1.2	26	Cameroon
GiantRat	9	2	1.2	32	Cameroon
GiantRat	17	2	1.2	21	Cameroon
GiantRat	8	1	1.2	36	Cameroon
GiantRat	17	2	1.2	21	Cameroon
GiantRat	16	2	1.2	21	Cameroon
GiantRat	21	2	1.2	35	Cameroon
GiantRat	21	2	1.2	35	Cameroon
GiantRat	17	2	1.2	21	Cameroon
GiantRat	20	2	1.2	38	Cameroon
GiantRat	17	2	1.2	21	Cameroon
GiantRat	17	2	1.2	21	Cameroon
GiantRat	14	1	1.2	41	Cameroon
GiantRat	21	2	1.2	35	Cameroon
GiantRat	14	2	1.2	41	Cameroon
GiantRat	8	2	1.2	36	Cameroon
GiantRat	17	1	1.2	21	Cameroon
GiantRat	4	2	1.2	43	Cameroon
GiantRat	17	1	1.2	21	Cameroon
GiantRat	1	1	1.2	30	Cameroon
GiantRat	15	1	1.2	37	Cameroon
GiantRat	2	1	1.2	26	Cameroon
GiantRat	17	2	1.2	21	Cameroon
GiantRat	8	2	1.2	36	Cameroon
GiantRat	15	2	1.2	37	Cameroon
GiantRat	7	2	1.2	39	Cameroon
GiantRat	17	2	1.2	21	Cameroon
GiantRat	21	2	1.2	35	Cameroon
GiantRat	7	2	1.2	39	Cameroon
GiantRat	21	2	1.2	35	Cameroon
GiantRat	8	2	1.2	36	Cameroon
GiantRat	14	1	1.2	41	Cameroon
GiantRat	8	2	1.2	36	Cameroon
GiantRat	2	1	1.2	26	Cameroon
GiantRat	9	2	1.2	32	Cameroon
GiantRat	10	1	1.2	31	Cameroon
GiantRat	17	2	1.2	21	Cameroon
GiantRat	21	1	1.2	35	Cameroon
GiantRat	2	2	1.2	26	Cameroon
GiantRat	19	2	1.2	11	Cameroon
GiantRat	10	1	1.2	31	Cameroon
GiantRat	11	2	1.2	28	Cameroon
GiantRat	15	2	1.2	37	Cameroon
GiantRat	10	1	1.2	31	Cameroon
GiantRat	10	1	1.2	31	Cameroon
PeterDuiker	24	2	19.5	34	Cameroon
PeterDuiker	24	2	19.5	34	Cameroon
PeterDuiker	24	2	19.5	34	Cameroon
PeterDuiker	22	1	19.5	35	Cameroon
PeterDuiker	24	2	19.5	34	Cameroon
PeterDuiker	24	2	19.5	34	Cameroon
PeterDuiker	24	2	19.5	34	Cameroon
PeterDuiker	24	2	19.5	34	Cameroon
PeterDuiker	24	2	19.5	34	Cameroon
PeterDuiker	24	2	19.5	34	Cameroon
PeterDuiker	23	2	19.5	35	Cameroon
PeterDuiker	24	2	19.5	34	Cameroon
PeterDuiker	24	2	19.5	34	Cameroon
PeterDuiker	23	2	19.5	35	Cameroon
PeterDuiker	6	2	19.5	25	Cameroon
PeterDuiker	24	2	19.5	34	Cameroon
PeterDuiker	24	2	19.5	34	Cameroon
PeterDuiker	24	2	19.5	34	Cameroon
PeterDuiker	24	2	19.5	34	Cameroon
PeterDuiker	24	2	19.5	34	Cameroon
PeterDuiker	24	2	19.5	34	Cameroon
PeterDuiker	24	2	19.5	34	Cameroon
PeterDuiker	24	2	19.5	34	Cameroon
PeterDuiker	22	2	19.5	35	Cameroon
PeterDuiker	24	2	19.5	34	Cameroon
PeterDuiker	22	2	19.5	35	Cameroon
PeterDuiker	7	1	19.5	39	Cameroon
PeterDuiker	22	1	19.5	35	Cameroon
PeterDuiker	24	2	19.5	34	Cameroon
PeterDuiker	24	2	19.5	34	Cameroon
PeterDuiker	24	2	19.5	34	Cameroon
PeterDuiker	24	2	19.5	34	Cameroon
PeterDuiker	24	2	19.5	34	Cameroon
PeterDuiker	24	2	19.5	34	Cameroon
PeterDuiker	24	2	19.5	34	Cameroon
PeterDuiker	24	2	19.5	34	Cameroon
PeterDuiker	23	2	19.5	35	Cameroon
PeterDuiker	24	2	19.5	34	Cameroon
PeterDuiker	23	2	19.5	35	Cameroon
PeterDuiker	6	2	19.5	25	Cameroon
PeterDuiker	23	2	19.5	35	Cameroon
PeterDuiker	24	2	19.5	34	Cameroon
PeterDuiker	24	2	19.5	34	Cameroon
PeterDuiker	24	2	19.5	34	Cameroon
PeterDuiker	24	2	19.5	34	Cameroon
PeterDuiker	24	2	19.5	34	Cameroon
PeterDuiker	24	2	19.5	34	Cameroon
PeterDuiker	24	2	19.5	34	Cameroon
PeterDuiker	6	1	19.5	25	Cameroon
PeterDuiker	6	1	19.5	25	Cameroon
PeterDuiker	24	1	19.5	34	Cameroon
PeterDuiker	24	2	19.5	34	Cameroon
PeterDuiker	24	2	19.5	34	Cameroon
PeterDuiker	24	2	19.5	34	Cameroon
TreePangolin	12	1	2.3	13	Cameroon
TreePangolin	10	1	2.3	31	Cameroon
TreePangolin	4	2	2.3	43	Cameroon
TreePangolin	18	2	2.3	35	Cameroon
TreePangolin	15	2	2.3	37	Cameroon
TreePangolin	12	2	2.3	13	Cameroon
TreePangolin	2	1	2.3	26	Cameroon
TreePangolin	6	1	2.3	25	Cameroon
TreePangolin	6	1	2.3	25	Cameroon
TreePangolin	12	1	2.3	13	Cameroon
TreePangolin	5	1	2.3	42	Cameroon
TreePangolin	6	1	2.3	25	Cameroon
TreePangolin	19	2	2.3	11	Cameroon
TreePangolin	20	1	2.3	38	Cameroon
TreePangolin	8	1	2.3	36	Cameroon
TreePangolin	22	1	2.3	35	Cameroon
TreePangolin	7	2	2.3	39	Cameroon
TreePangolin	15	2	2.3	37	Cameroon
TreePangolin	2	2	2.3	26	Cameroon
TreePangolin	21	2	2.3	35	Cameroon
TreePangolin	23	2	2.3	35	Cameroon
TreePangolin	15	2	2.3	37	Cameroon
TreePangolin	20	2	2.3	38	Cameroon
TreePangolin	8	2	2.3	36	Cameroon
Badger	5	1	5.7	86.8	Japan
Badger	5	2	5.7	86.8	Japan
Badger	5	2	5.7	86.8	Japan
Badger	5	2	5.7	86.8	Japan
Badger	5	2	5.7	86.8	Japan
Badger	1	2	5.7	45.1	Japan
Badger	7	2	5.7	97.6	Japan
Badger	7	2	5.7	97.6	Japan
Badger	5	2	5.7	86.8	Japan
Badger	1	2	5.7	45.1	Japan
Badger	5	2	5.7	86.8	Japan
Badger	3	2	5.7	150	Japan
Badger	5	2	5.7	86.8	Japan
Badger	1	2	5.7	45.1	Japan
Badger	7	2	5.7	97.6	Japan
Badger	7	1	5.7	97.6	Japan
Badger	7	2	5.7	97.6	Japan
Badger	1	2	5.7	45.1	Japan
Badger	7	1	5.7	97.6	Japan
Badger	7	2	5.7	97.6	Japan
Badger	7	2	5.7	97.6	Japan
Badger	7	2	5.7	97.6	Japan
Badger	5	1	5.7	86.8	Japan
Badger	7	1	5.7	97.6	Japan
Badger	3	2	5.7	150	Japan
Badger	6	2	5.7	56.4	Japan
Badger	5	2	5.7	86.8	Japan
Badger	5	2	5.7	86.8	Japan
Badger	4	2	5.7	84.9	Japan
Badger	5	1	5.7	86.8	Japan
Badger	7	2	5.7	97.6	Japan
Badger	6	1	5.7	56.4	Japan
Badger	7	2	5.7	97.6	Japan
Boar	2	2	50	55.3	Japan
Boar	7	2	50	97.6	Japan
Boar	7	2	50	97.6	Japan
Boar	2	1	50	55.3	Japan
Boar	2	2	50	55.3	Japan
Boar	5	2	50	86.8	Japan
Boar	1	1	50	45.1	Japan
Boar	2	2	50	55.3	Japan
Boar	1	2	50	45.1	Japan
Boar	5	2	50	86.8	Japan
Boar	2	2	50	55.3	Japan
Boar	1	2	50	45.1	Japan
Boar	7	2	50	97.6	Japan
Boar	1	2	50	45.1	Japan
Boar	1	1	50	45.1	Japan
Boar	7	2	50	97.6	Japan
Boar	7	2	50	97.6	Japan
Boar	7	2	50	97.6	Japan
Boar	5	1	50	86.8	Japan
Boar	4	1	50	84.9	Japan
Boar	4	1	50	84.9	Japan
Boar	4	1	50	84.9	Japan
Boar	4	1	50	84.9	Japan
Boar	1	2	50	45.1	Japan
Boar	7	1	50	97.6	Japan
Boar	7	2	50	97.6	Japan
Boar	7	2	50	97.6	Japan
Boar	7	2	50	97.6	Japan
Boar	7	2	50	97.6	Japan
Boar	7	2	50	97.6	Japan
Boar	7	2	50	97.6	Japan
Boar	7	2	50	97.6	Japan
Boar	7	2	50	97.6	Japan
Boar	7	1	50	97.6	Japan
Boar	7	2	50	97.6	Japan
Boar	6	2	50	56.4	Japan
Boar	1	2	50	45.1	Japan
Boar	7	2	50	97.6	Japan
Boar	3	2	50	150	Japan
Boar	1	2	50	45.1	Japan
Boar	1	2	50	45.1	Japan
Boar	1	2	50	45.1	Japan
Boar	1	2	50	45.1	Japan
Boar	1	2	50	45.1	Japan
Boar	1	2	50	45.1	Japan
Boar	1	2	50	45.1	Japan
Boar	7	2	50	97.6	Japan
Boar	4	2	50	84.9	Japan
Boar	1	2	50	45.1	Japan
Boar	7	2	50	97.6	Japan
Boar	2	2	50	55.3	Japan
Boar	2	2	50	55.3	Japan
Boar	4	2	50	84.9	Japan
Boar	4	2	50	84.9	Japan
Boar	7	2	50	97.6	Japan
Boar	4	2	50	84.9	Japan
Boar	4	2	50	84.9	Japan
Boar	4	2	50	84.9	Japan
Boar	7	2	50	97.6	Japan
Boar	7	2	50	97.6	Japan
Boar	4	1	50	84.9	Japan
Boar	4	2	50	84.9	Japan
Boar	4	1	50	84.9	Japan
Boar	7	2	50	97.6	Japan
Boar	2	2	50	55.3	Japan
Boar	5	2	50	86.8	Japan
Boar	4	2	50	84.9	Japan
Boar	4	2	50	84.9	Japan
Boar	3	2	50	150	Japan
Boar	3	2	50	150	Japan
Boar	1	2	50	45.1	Japan
Boar	3	2	50	150	Japan
Boar	3	2	50	150	Japan
Boar	3	2	50	150	Japan
Boar	3	2	50	150	Japan
Boar	3	2	50	150	Japan
Boar	3	2	50	150	Japan
Boar	3	2	50	150	Japan
Boar	3	2	50	150	Japan
Boar	3	2	50	150	Japan
Boar	3	2	50	150	Japan
Boar	7	2	50	97.6	Japan
Boar	7	2	50	97.6	Japan
Boar	7	2	50	97.6	Japan
Boar	7	2	50	97.6	Japan
Boar	1	2	50	45.1	Japan
Boar	2	1	50	55.3	Japan
Boar	7	2	50	97.6	Japan
Boar	1	2	50	45.1	Japan
Boar	1	1	50	45.1	Japan
Boar	7	2	50	97.6	Japan
Boar	2	2	50	55.3	Japan
Boar	4	2	50	84.9	Japan
Boar	4	2	50	84.9	Japan
Boar	4	1	50	84.9	Japan
Boar	4	2	50	84.9	Japan
Boar	4	2	50	84.9	Japan
Boar	4	2	50	84.9	Japan
Boar	4	2	50	84.9	Japan
Boar	4	1	50	84.9	Japan
Boar	4	2	50	84.9	Japan
Boar	1	2	50	45.1	Japan
Boar	3	2	50	150	Japan
Boar	2	1	50	55.3	Japan
Boar	1	2	50	45.1	Japan
Boar	3	2	50	150	Japan
Boar	3	2	50	150	Japan
Boar	4	2	50	84.9	Japan
Boar	3	2	50	150	Japan
Boar	7	2	50	97.6	Japan
Boar	3	2	50	150	Japan
Boar	3	2	50	150	Japan
Boar	3	2	50	150	Japan
Boar	4	1	50	84.9	Japan
Boar	4	1	50	84.9	Japan
Boar	4	1	50	84.9	Japan
Boar	4	1	50	84.9	Japan
Boar	4	1	50	84.9	Japan
Boar	5	1	50	86.8	Japan
Boar	5	1	50	86.8	Japan
Boar	5	1	50	86.8	Japan
Civet	3	2	2.9	150	Japan
Civet	2	2	2.9	55.3	Japan
Civet	7	2	2.9	97.6	Japan
Civet	2	1	2.9	55.3	Japan
Civet	7	2	2.9	97.6	Japan
Civet	7	2	2.9	97.6	Japan
Civet	7	2	2.9	97.6	Japan
Civet	7	2	2.9	97.6	Japan
Civet	7	2	2.9	97.6	Japan
Civet	5	2	2.9	86.8	Japan
Civet	7	2	2.9	97.6	Japan
Civet	7	2	2.9	97.6	Japan
Civet	7	2	2.9	97.6	Japan
Civet	7	2	2.9	97.6	Japan
Civet	7	2	2.9	97.6	Japan
Civet	7	2	2.9	97.6	Japan
Civet	7	2	2.9	97.6	Japan
Civet	6	2	2.9	56.4	Japan
Civet	5	2	2.9	86.8	Japan
Civet	5	1	2.9	86.8	Japan
Civet	7	2	2.9	97.6	Japan
Civet	7	2	2.9	97.6	Japan
Civet	2	2	2.9	55.3	Japan
Civet	7	2	2.9	97.6	Japan
Civet	7	2	2.9	97.6	Japan
Civet	7	2	2.9	97.6	Japan
Civet	5	2	2.9	86.8	Japan
Civet	2	1	2.9	55.3	Japan
Civet	7	2	2.9	97.6	Japan
FieldMice	3	1	0.04	150	Japan
FieldMice	2	1	0.04	55.3	Japan
FieldMice	7	1	0.04	97.6	Japan
FieldMice	6	1	0.04	56.4	Japan
FieldMice	3	1	0.04	150	Japan
FieldMice	2	1	0.04	55.3	Japan
FieldMice	7	2	0.04	97.6	Japan
FieldMice	3	1	0.04	150	Japan
FieldMice	3	1	0.04	150	Japan
FieldMice	3	1	0.04	150	Japan
FieldMice	7	1	0.04	97.6	Japan
FieldMice	7	1	0.04	97.6	Japan
FieldMice	2	1	0.04	55.3	Japan
FieldMice	3	1	0.04	150	Japan
FieldMice	3	1	0.04	150	Japan
FieldMice	3	1	0.04	150	Japan
FieldMice	7	1	0.04	97.6	Japan
FieldMice	3	2	0.04	150	Japan
FieldMice	3	1	0.04	150	Japan
FieldMice	3	2	0.04	150	Japan
FieldMice	3	2	0.04	150	Japan
FieldMice	7	1	0.04	97.6	Japan
FieldMice	5	1	0.04	86.8	Japan
FieldMice	7	2	0.04	97.6	Japan
FieldMice	2	1	0.04	55.3	Japan
FieldMice	3	1	0.04	150	Japan
FieldMice	3	1	0.04	150	Japan
FieldMice	3	1	0.04	150	Japan
FieldMice	7	1	0.04	97.6	Japan
FieldMice	3	1	0.04	150	Japan
FieldMice	2	1	0.04	55.3	Japan
FieldMice	7	1	0.04	97.6	Japan
FieldMice	2	1	0.04	55.3	Japan
FieldMice	3	2	0.04	150	Japan
FieldMice	2	1	0.04	55.3	Japan
FieldMice	2	1	0.04	55.3	Japan
FieldMice	7	1	0.04	97.6	Japan
FieldMice	7	1	0.04	97.6	Japan
FieldMice	6	2	0.04	56.4	Japan
FieldMice	6	2	0.04	56.4	Japan
FieldMice	3	1	0.04	150	Japan
FieldMice	2	1	0.04	55.3	Japan
FieldMice	3	1	0.04	150	Japan
FieldMice	3	2	0.04	150	Japan
FieldMice	6	2	0.04	56.4	Japan
FieldMice	6	2	0.04	56.4	Japan
FieldMice	6	1	0.04	56.4	Japan
FieldMice	6	2	0.04	56.4	Japan
FieldMice	3	1	0.04	150	Japan
FieldMice	3	1	0.04	150	Japan
FieldMice	6	1	0.04	56.4	Japan
FieldMice	6	1	0.04	56.4	Japan
FieldMice	6	1	0.04	56.4	Japan
FieldMice	6	1	0.04	56.4	Japan
FieldMice	6	2	0.04	56.4	Japan
FieldMice	6	1	0.04	56.4	Japan
FieldMice	6	1	0.04	56.4	Japan
FieldMice	5	1	0.04	86.8	Japan
FieldMice	6	2	0.04	56.4	Japan
FieldMice	3	1	0.04	150	Japan
FieldMice	7	1	0.04	97.6	Japan
FieldMice	2	1	0.04	55.3	Japan
FieldMice	7	2	0.04	97.6	Japan
FieldMice	7	1	0.04	97.6	Japan
FieldMice	2	1	0.04	55.3	Japan
FieldMice	2	2	0.04	55.3	Japan
FieldMice	7	1	0.04	97.6	Japan
FieldMice	6	2	0.04	56.4	Japan
FieldMice	2	1	0.04	55.3	Japan
FieldMice	6	2	0.04	56.4	Japan
FieldMice	2	1	0.04	55.3	Japan
FieldMice	6	2	0.04	56.4	Japan
FieldMice	7	1	0.04	97.6	Japan
FieldMice	7	1	0.04	97.6	Japan
FieldMice	6	1	0.04	56.4	Japan
FieldMice	6	1	0.04	56.4	Japan
FieldMice	2	1	0.04	55.3	Japan
FieldMice	2	1	0.04	55.3	Japan
FieldMice	6	2	0.04	56.4	Japan
FieldMice	7	1	0.04	97.6	Japan
FieldMice	6	2	0.04	56.4	Japan
FieldMice	7	1	0.04	97.6	Japan
FieldMice	3	1	0.04	150	Japan
FieldMice	7	1	0.04	97.6	Japan
FieldMice	6	2	0.04	56.4	Japan
FieldMice	7	1	0.04	97.6	Japan
FieldMice	3	1	0.04	150	Japan
FieldMice	3	1	0.04	150	Japan
FieldMice	3	2	0.04	150	Japan
FieldMice	7	1	0.04	97.6	Japan
FieldMice	1	2	0.04	45.1	Japan
FieldMice	3	1	0.04	150	Japan
FieldMice	7	1	0.04	97.6	Japan
FieldMice	5	1	0.04	86.8	Japan
FieldMice	3	1	0.04	150	Japan
FieldMice	1	2	0.04	45.1	Japan
FieldMice	3	1	0.04	150	Japan
FieldMice	7	2	0.04	97.6	Japan
FieldMice	3	1	0.04	150	Japan
FieldMice	3	1	0.04	150	Japan
FieldMice	7	1	0.04	97.6	Japan
FieldMice	3	1	0.04	150	Japan
FieldMice	3	2	0.04	150	Japan
FieldMice	7	1	0.04	97.6	Japan
FieldMice	3	1	0.04	150	Japan
FieldMice	4	2	0.04	84.9	Japan
FieldMice	1	2	0.04	45.1	Japan
FieldMice	5	2	0.04	86.8	Japan
FieldMice	5	2	0.04	86.8	Japan
FieldMice	3	1	0.04	150	Japan
FieldMice	7	2	0.04	97.6	Japan
FieldMice	3	1	0.04	150	Japan
FieldMice	3	1	0.04	150	Japan
FieldMice	3	1	0.04	150	Japan
FieldMice	3	2	0.04	150	Japan
FieldMice	3	1	0.04	150	Japan
FieldMice	3	1	0.04	150	Japan
FieldMice	7	1	0.04	97.6	Japan
FieldMice	3	1	0.04	150	Japan
FieldMice	5	1	0.04	86.8	Japan
FieldMice	3	1	0.04	150	Japan
FieldMice	7	1	0.04	97.6	Japan
FieldMice	7	1	0.04	97.6	Japan
FieldMice	3	1	0.04	150	Japan
FieldMice	2	1	0.04	55.3	Japan
FieldMice	3	2	0.04	150	Japan
FieldMice	2	1	0.04	55.3	Japan
FieldMice	7	1	0.04	97.6	Japan
FieldMice	3	1	0.04	150	Japan
FieldMice	3	1	0.04	150	Japan
FieldMice	2	1	0.04	55.3	Japan
FieldMice	2	1	0.04	55.3	Japan
FieldMice	7	1	0.04	97.6	Japan
FieldMice	7	2	0.04	97.6	Japan
FieldMice	7	2	0.04	97.6	Japan
FieldMice	7	1	0.04	97.6	Japan
FieldMice	7	1	0.04	97.6	Japan
FieldMice	7	1	0.04	97.6	Japan
FieldMice	7	1	0.04	97.6	Japan
FieldMice	7	1	0.04	97.6	Japan
FieldMice	7	2	0.04	97.6	Japan
FieldMice	7	1	0.04	97.6	Japan
FieldMice	7	1	0.04	97.6	Japan
FieldMice	7	1	0.04	97.6	Japan
FieldMice	7	1	0.04	97.6	Japan
FieldMice	7	1	0.04	97.6	Japan
FieldMice	7	1	0.04	97.6	Japan
FieldMice	7	1	0.04	97.6	Japan
FieldMice	7	1	0.04	97.6	Japan
FieldMice	7	1	0.04	97.6	Japan
FieldMice	7	2	0.04	97.6	Japan
FieldMice	7	2	0.04	97.6	Japan
FieldMice	7	2	0.04	97.6	Japan
FieldMice	7	1	0.04	97.6	Japan
FieldMice	7	1	0.04	97.6	Japan
FieldMice	7	1	0.04	97.6	Japan
FieldMice	7	1	0.04	97.6	Japan
FieldMice	7	1	0.04	97.6	Japan
FieldMice	7	1	0.04	97.6	Japan
FieldMice	3	1	0.04	150	Japan
FieldMice	7	1	0.04	97.6	Japan
FieldMice	7	1	0.04	97.6	Japan
FieldMice	7	1	0.04	97.6	Japan
FieldMice	7	2	0.04	97.6	Japan
FieldMice	7	1	0.04	97.6	Japan
FieldMice	7	1	0.04	97.6	Japan
FieldMice	7	1	0.04	97.6	Japan
FieldMice	7	1	0.04	97.6	Japan
FieldMice	2	1	0.04	55.3	Japan
FieldMice	2	1	0.04	55.3	Japan
FieldMice	7	1	0.04	97.6	Japan
FieldMice	2	1	0.04	55.3	Japan
FieldMice	7	1	0.04	97.6	Japan
FieldMice	6	2	0.04	56.4	Japan
FieldMice	7	1	0.04	97.6	Japan
FieldMice	3	1	0.04	150	Japan
FieldMice	3	1	0.04	150	Japan
FieldMice	7	1	0.04	97.6	Japan
FieldMice	7	1	0.04	97.6	Japan
FieldMice	6	2	0.04	56.4	Japan
FieldMice	7	1	0.04	97.6	Japan
FieldMice	7	1	0.04	97.6	Japan
FieldMice	2	1	0.04	55.3	Japan
FieldMice	3	1	0.04	150	Japan
FieldMice	7	1	0.04	97.6	Japan
FieldMice	3	1	0.04	150	Japan
FieldMice	7	2	0.04	97.6	Japan
FieldMice	3	1	0.04	150	Japan
FieldMice	2	1	0.04	55.3	Japan
FieldMice	6	2	0.04	56.4	Japan
FieldMice	7	1	0.04	97.6	Japan
FieldMice	7	1	0.04	97.6	Japan
FieldMice	5	1	0.04	86.8	Japan
FieldMice	2	1	0.04	55.3	Japan
FieldMice	5	1	0.04	86.8	Japan
FieldMice	7	1	0.04	97.6	Japan
FieldMice	2	1	0.04	55.3	Japan
FieldMice	5	1	0.04	86.8	Japan
FieldMice	2	1	0.04	55.3	Japan
FieldMice	7	1	0.04	97.6	Japan
FieldMice	5	2	0.04	86.8	Japan
FieldMice	5	1	0.04	86.8	Japan
FieldMice	5	1	0.04	86.8	Japan
FieldMice	2	1	0.04	55.3	Japan
FieldMice	7	1	0.04	97.6	Japan
FieldMice	7	1	0.04	97.6	Japan
FieldMice	5	1	0.04	86.8	Japan
FieldMice	7	1	0.04	97.6	Japan
FieldMice	3	1	0.04	150	Japan
FieldMice	7	1	0.04	97.6	Japan
FieldMice	3	1	0.04	150	Japan
FieldMice	7	1	0.04	97.6	Japan
FieldMice	7	2	0.04	97.6	Japan
FieldMice	2	1	0.04	55.3	Japan
FieldMice	7	1	0.04	97.6	Japan
FieldMice	7	1	0.04	97.6	Japan
FieldMice	7	1	0.04	97.6	Japan
FieldMice	3	1	0.04	150	Japan
FieldMice	7	1	0.04	97.6	Japan
FieldMice	7	1	0.04	97.6	Japan
FieldMice	3	1	0.04	150	Japan
FieldMice	3	1	0.04	150	Japan
FieldMice	7	1	0.04	97.6	Japan
FieldMice	7	2	0.04	97.6	Japan
FieldMice	2	1	0.04	55.3	Japan
FieldMice	7	2	0.04	97.6	Japan
FieldMice	7	1	0.04	97.6	Japan
FieldMice	3	1	0.04	150	Japan
FieldMice	3	1	0.04	150	Japan
FieldMice	2	1	0.04	55.3	Japan
FieldMice	5	1	0.04	86.8	Japan
FieldMice	2	1	0.04	55.3	Japan
FieldMice	3	1	0.04	150	Japan
FieldMice	6	2	0.04	56.4	Japan
FieldMice	7	2	0.04	97.6	Japan
FieldMice	2	1	0.04	55.3	Japan
FieldMice	6	1	0.04	56.4	Japan
FieldMice	6	2	0.04	56.4	Japan
FieldMice	6	2	0.04	56.4	Japan
FieldMice	6	2	0.04	56.4	Japan
FieldMice	2	1	0.04	55.3	Japan
FieldMice	5	1	0.04	86.8	Japan
FieldMice	7	1	0.04	97.6	Japan
FieldMice	6	2	0.04	56.4	Japan
FieldMice	7	1	0.04	97.6	Japan
FieldMice	7	1	0.04	97.6	Japan
FieldMice	7	1	0.04	97.6	Japan
FieldMice	3	1	0.04	150	Japan
FieldMice	3	1	0.04	150	Japan
FieldMice	3	1	0.04	150	Japan
FieldMice	3	2	0.04	150	Japan
FieldMice	6	1	0.04	56.4	Japan
FieldMice	3	1	0.04	150	Japan
FieldMice	3	1	0.04	150	Japan
FieldMice	3	1	0.04	150	Japan
FieldMice	6	2	0.04	56.4	Japan
FieldMice	6	2	0.04	56.4	Japan
FieldMice	7	1	0.04	97.6	Japan
FieldMice	5	1	0.04	86.8	Japan
FieldMice	2	1	0.04	55.3	Japan
FieldMice	7	2	0.04	97.6	Japan
FieldMice	7	1	0.04	97.6	Japan
FieldMice	6	2	0.04	56.4	Japan
FieldMice	7	1	0.04	97.6	Japan
FieldMice	7	1	0.04	97.6	Japan
FieldMice	3	1	0.04	150	Japan
FieldMice	3	1	0.04	150	Japan
FieldMice	3	2	0.04	150	Japan
FieldMice	3	1	0.04	150	Japan
FieldMice	7	1	0.04	97.6	Japan
FieldMice	7	1	0.04	97.6	Japan
FieldMice	2	1	0.04	55.3	Japan
FieldMice	3	1	0.04	150	Japan
FieldMice	7	1	0.04	97.6	Japan
FieldMice	7	1	0.04	97.6	Japan
FieldMice	7	1	0.04	97.6	Japan
FieldMice	3	1	0.04	150	Japan
FieldMice	7	1	0.04	97.6	Japan
FieldMice	7	1	0.04	97.6	Japan
FieldMice	7	1	0.04	97.6	Japan
FieldMice	3	1	0.04	150	Japan
FieldMice	7	2	0.04	97.6	Japan
FieldMice	5	1	0.04	86.8	Japan
FieldMice	6	2	0.04	56.4	Japan
FieldMice	2	1	0.04	55.3	Japan
FieldMice	3	2	0.04	150	Japan
FieldMice	3	1	0.04	150	Japan
FieldMice	3	1	0.04	150	Japan
FieldMice	3	2	0.04	150	Japan
FieldMice	7	1	0.04	97.6	Japan
FieldMice	2	1	0.04	55.3	Japan
FieldMice	3	1	0.04	150	Japan
FieldMice	3	1	0.04	150	Japan
FieldMice	7	1	0.04	97.6	Japan
FieldMice	3	2	0.04	150	Japan
FieldMice	5	1	0.04	86.8	Japan
FieldMice	3	1	0.04	150	Japan
FieldMice	3	1	0.04	150	Japan
FieldMice	7	1	0.04	97.6	Japan
FieldMice	2	1	0.04	55.3	Japan
FieldMice	2	1	0.04	55.3	Japan
FieldMice	5	1	0.04	86.8	Japan
FieldMice	4	1	0.04	84.9	Japan
FieldMice	4	1	0.04	84.9	Japan
FieldMice	3	1	0.04	150	Japan
FieldMice	3	1	0.04	150	Japan
FieldMice	7	1	0.04	97.6	Japan
FieldMice	2	1	0.04	55.3	Japan
FieldMice	2	1	0.04	55.3	Japan
FieldMice	3	1	0.04	150	Japan
FieldMice	3	1	0.04	150	Japan
FieldMice	6	1	0.04	56.4	Japan
FieldMice	7	1	0.04	97.6	Japan
FieldMice	6	1	0.04	56.4	Japan
FieldMice	1	1	0.04	45.1	Japan
FieldMice	1	1	0.04	45.1	Japan
FieldMice	1	1	0.04	45.1	Japan
FieldMice	5	1	0.04	86.8	Japan
FieldMice	5	1	0.04	86.8	Japan
FieldMice	5	1	0.04	86.8	Japan
Munjac	3	2	10	150	Japan
Munjac	3	1	10	150	Japan
Munjac	3	2	10	150	Japan
Munjac	3	2	10	150	Japan
Munjac	3	2	10	150	Japan
Munjac	3	2	10	150	Japan
Munjac	3	1	10	150	Japan
Munjac	6	2	10	56.4	Japan
Munjac	6	2	10	56.4	Japan
Munjac	3	2	10	150	Japan
Munjac	3	2	10	150	Japan
Munjac	5	2	10	86.8	Japan
Munjac	6	2	10	56.4	Japan
Munjac	6	2	10	56.4	Japan
Munjac	6	2	10	56.4	Japan
Munjac	6	2	10	56.4	Japan
Munjac	3	2	10	150	Japan
Munjac	5	2	10	86.8	Japan
Munjac	3	2	10	150	Japan
Munjac	3	1	10	150	Japan
Munjac	1	2	10	45.1	Japan
Munjac	1	2	10	45.1	Japan
Munjac	1	2	10	45.1	Japan
Munjac	1	2	10	45.1	Japan
Munjac	3	2	10	150	Japan
Munjac	1	2	10	45.1	Japan
Munjac	1	1	10	45.1	Japan
Munjac	1	1	10	45.1	Japan
Munjac	1	2	10	45.1	Japan
Munjac	1	2	10	45.1	Japan
Munjac	1	2	10	45.1	Japan
Munjac	1	1	10	45.1	Japan
Munjac	1	2	10	45.1	Japan
Munjac	1	2	10	45.1	Japan
Munjac	1	2	10	45.1	Japan
Munjac	3	2	10	150	Japan
Munjac	1	2	10	45.1	Japan
Munjac	3	2	10	150	Japan
Munjac	3	2	10	150	Japan
Munjac	1	1	10	45.1	Japan
Munjac	3	2	10	150	Japan
Munjac	3	2	10	150	Japan
Munjac	5	2	10	86.8	Japan
Munjac	3	2	10	150	Japan
Munjac	3	2	10	150	Japan
Munjac	3	2	10	150	Japan
Munjac	1	2	10	45.1	Japan
Munjac	3	2	10	150	Japan
Munjac	3	2	10	150	Japan
Munjac	1	2	10	45.1	Japan
Munjac	3	2	10	150	Japan
Munjac	3	2	10	150	Japan
Munjac	3	2	10	150	Japan
Munjac	3	2	10	150	Japan
Munjac	3	2	10	150	Japan
Munjac	3	2	10	150	Japan
Munjac	1	1	10	45.1	Japan
Munjac	3	2	10	150	Japan
Munjac	3	2	10	150	Japan
Munjac	3	2	10	150	Japan
Munjac	3	2	10	150	Japan
Munjac	3	2	10	150	Japan
Munjac	3	2	10	150	Japan
Munjac	3	2	10	150	Japan
Munjac	3	2	10	150	Japan
Munjac	5	1	10	86.8	Japan
Munjac	5	1	10	86.8	Japan
Raccoon	6	2	6.3	56.4	Japan
Raccoon	6	2	6.3	56.4	Japan
Raccoon	6	2	6.3	56.4	Japan
Raccoon	6	2	6.3	56.4	Japan
Raccoon	3	2	6.3	150	Japan
Raccoon	3	2	6.3	150	Japan
Raccoon	6	1	6.3	56.4	Japan
Raccoon	6	2	6.3	56.4	Japan
Raccoon	6	2	6.3	56.4	Japan
Raccoon	6	2	6.3	56.4	Japan
Raccoon	6	2	6.3	56.4	Japan
Raccoon	6	1	6.3	56.4	Japan
Raccoon	6	1	6.3	56.4	Japan
Raccoon	6	2	6.3	56.4	Japan
Raccoon	6	2	6.3	56.4	Japan
Raccoon	6	2	6.3	56.4	Japan
Raccoon	6	2	6.3	56.4	Japan
Raccoon	6	1	6.3	56.4	Japan
Raccoon	6	1	6.3	56.4	Japan
Raccoon	6	2	6.3	56.4	Japan
Raccoon	6	2	6.3	56.4	Japan
Raccoon	6	2	6.3	56.4	Japan
Raccoon	6	2	6.3	56.4	Japan
RaccoonDog	6	2	4.13	56.4	Japan
RaccoonDog	5	1	4.13	86.8	Japan
RaccoonDog	6	2	4.13	56.4	Japan
RaccoonDog	6	2	4.13	56.4	Japan
RaccoonDog	5	2	4.13	86.8	Japan
RaccoonDog	5	1	4.13	86.8	Japan
RaccoonDog	5	2	4.13	86.8	Japan
RaccoonDog	3	2	4.13	150	Japan
RaccoonDog	6	2	4.13	56.4	Japan
RaccoonDog	1	2	4.13	45.1	Japan
RaccoonDog	5	2	4.13	86.8	Japan
RaccoonDog	6	2	4.13	56.4	Japan
RaccoonDog	6	2	4.13	56.4	Japan
RaccoonDog	6	2	4.13	56.4	Japan
RaccoonDog	5	2	4.13	86.8	Japan
RaccoonDog	5	2	4.13	86.8	Japan
RaccoonDog	6	2	4.13	56.4	Japan
RaccoonDog	5	2	4.13	86.8	Japan
RaccoonDog	5	2	4.13	86.8	Japan
RaccoonDog	6	2	4.13	56.4	Japan
RaccoonDog	5	1	4.13	86.8	Japan
RaccoonDog	6	2	4.13	56.4	Japan
RaccoonDog	7	2	4.13	97.6	Japan
RaccoonDog	6	2	4.13	56.4	Japan
RaccoonDog	5	2	4.13	86.8	Japan
RaccoonDog	6	2	4.13	56.4	Japan
RaccoonDog	6	2	4.13	56.4	Japan
RaccoonDog	6	2	4.13	56.4	Japan
RaccoonDog	2	2	4.13	55.3	Japan
RaccoonDog	6	2	4.13	56.4	Japan
RaccoonDog	5	2	4.13	86.8	Japan
RaccoonDog	1	1	4.13	45.1	Japan
RaccoonDog	3	2	4.13	150	Japan
RaccoonDog	6	1	4.13	56.4	Japan
RaccoonDog	4	2	4.13	84.9	Japan
RaccoonDog	4	2	4.13	84.9	Japan
RaccoonDog	5	2	4.13	86.8	Japan
RaccoonDog	5	2	4.13	86.8	Japan
RaccoonDog	5	2	4.13	86.8	Japan
RaccoonDog	5	2	4.13	86.8	Japan
RaccoonDog	5	1	4.13	86.8	Japan
RaccoonDog	6	2	4.13	56.4	Japan
RaccoonDog	6	2	4.13	56.4	Japan
RaccoonDog	6	2	4.13	56.4	Japan
RaccoonDog	5	2	4.13	86.8	Japan
RaccoonDog	6	2	4.13	56.4	Japan
RaccoonDog	6	2	4.13	56.4	Japan
RaccoonDog	6	2	4.13	56.4	Japan
RaccoonDog	6	2	4.13	56.4	Japan
RaccoonDog	6	2	4.13	56.4	Japan
RaccoonDog	6	2	4.13	56.4	Japan
RaccoonDog	6	2	4.13	56.4	Japan
RaccoonDog	6	2	4.13	56.4	Japan
RaccoonDog	6	2	4.13	56.4	Japan
RaccoonDog	6	2	4.13	56.4	Japan
RaccoonDog	6	2	4.13	56.4	Japan
RaccoonDog	6	2	4.13	56.4	Japan
RaccoonDog	6	2	4.13	56.4	Japan
RaccoonDog	6	2	4.13	56.4	Japan
RaccoonDog	6	2	4.13	56.4	Japan
RaccoonDog	6	2	4.13	56.4	Japan
RaccoonDog	6	2	4.13	56.4	Japan
RaccoonDog	6	2	4.13	56.4	Japan
RaccoonDog	6	2	4.13	56.4	Japan
RaccoonDog	6	2	4.13	56.4	Japan
RaccoonDog	6	2	4.13	56.4	Japan
RaccoonDog	6	2	4.13	56.4	Japan
RaccoonDog	6	2	4.13	56.4	Japan
RaccoonDog	5	2	4.13	86.8	Japan
RaccoonDog	6	2	4.13	56.4	Japan
RaccoonDog	6	2	4.13	56.4	Japan
RaccoonDog	6	2	4.13	56.4	Japan
RaccoonDog	6	2	4.13	56.4	Japan
RaccoonDog	6	2	4.13	56.4	Japan
RaccoonDog	6	2	4.13	56.4	Japan
RaccoonDog	6	2	4.13	56.4	Japan
RaccoonDog	5	2	4.13	86.8	Japan
RaccoonDog	6	2	4.13	56.4	Japan
RaccoonDog	6	2	4.13	56.4	Japan
RaccoonDog	6	2	4.13	56.4	Japan
RaccoonDog	6	2	4.13	56.4	Japan
RaccoonDog	5	1	4.13	86.8	Japan
RaccoonDog	7	2	4.13	97.6	Japan
RaccoonDog	7	2	4.13	97.6	Japan
RaccoonDog	7	2	4.13	97.6	Japan
RaccoonDog	5	1	4.13	86.8	Japan
RaccoonDog	5	2	4.13	86.8	Japan
RaccoonDog	5	2	4.13	86.8	Japan
RaccoonDog	5	2	4.13	86.8	Japan
RaccoonDog	5	1	4.13	86.8	Japan
RaccoonDog	1	2	4.13	45.1	Japan
RaccoonDog	6	2	4.13	56.4	Japan
RaccoonDog	6	2	4.13	56.4	Japan
RaccoonDog	6	2	4.13	56.4	Japan
RaccoonDog	6	2	4.13	56.4	Japan
RaccoonDog	4	2	4.13	84.9	Japan
RaccoonDog	6	2	4.13	56.4	Japan
RaccoonDog	6	2	4.13	56.4	Japan
RaccoonDog	5	2	4.13	86.8	Japan
RaccoonDog	6	2	4.13	56.4	Japan
RaccoonDog	6	1	4.13	56.4	Japan
RaccoonDog	1	1	4.13	45.1	Japan
RaccoonDog	5	1	4.13	86.8	Japan
RaccoonDog	5	1	4.13	86.8	Japan
RaccoonDog	6	2	4.13	56.4	Japan
RaccoonDog	5	1	4.13	86.8	Japan
RaccoonDog	5	2	4.13	86.8	Japan
RaccoonDog	7	1	4.13	97.6	Japan
RaccoonDog	6	2	4.13	56.4	Japan
RaccoonDog	6	2	4.13	56.4	Japan
RaccoonDog	6	2	4.13	56.4	Japan
RaccoonDog	1	2	4.13	45.1	Japan
RaccoonDog	6	2	4.13	56.4	Japan
RaccoonDog	6	2	4.13	56.4	Japan
RaccoonDog	6	1	4.13	56.4	Japan
RaccoonDog	6	2	4.13	56.4	Japan
RaccoonDog	5	2	4.13	86.8	Japan
RaccoonDog	5	2	4.13	86.8	Japan
RaccoonDog	6	2	4.13	56.4	Japan
RaccoonDog	6	2	4.13	56.4	Japan
RaccoonDog	5	2	4.13	86.8	Japan
RaccoonDog	6	2	4.13	56.4	Japan
RaccoonDog	6	1	4.13	56.4	Japan
RaccoonDog	5	1	4.13	86.8	Japan
RaccoonDog	5	1	4.13	86.8	Japan
RaccoonDog	5	1	4.13	86.8	Japan
RaccoonDog	5	1	4.13	86.8	Japan
